# Supplementary material for: DNA Methylation Mediates EMT Gene Expression in Human Pancreatic Ductal Adenocarcinoma Cell Lines
Source: Int J Mol Sci. 2022 Feb 14;23(4):2117. doi: 10.3390/ijms23042117 (PMC8879087; doi:10.3390/ijms23042117)
Supplement: Supplementary file 1 [file ijms-23-02117-s001.zip]

Archive with 1 entries (1 files):
- ijms-1561712-supplementary.pdf
